# Supplementary material for: The Novel Small Molecule BTB Inhibits Pro-Fibrotic Fibroblast Behavior though Inhibition of RhoA Activity
Source: Int J Mol Sci. 2022 Oct 8;23(19):11946. doi: 10.3390/ijms231911946 (PMC9569993; doi:10.3390/ijms231911946)
Supplement: Supplementary file 1 [file ijms-23-11946-s001.zip]

Archive with 1 entries (1 files):
- ijms-1910973-supplementary.pdf
